# Supplementary material for: Assessing social cognition and risk-taking behaviour in patients with young-onset dementia: Study protocol for the YOD-RiSoCo observational prospective cohort study
Source: PLoS One. 2025 May 27;20(5):e0324517. doi: 10.1371/journal.pone.0324517 (PMC12112080; doi:10.1371/journal.pone.0324517)
Supplement: S1 Appendix — Full list of all YOD-INCLUDED consortium members. CSV S1 List consortium members YOD-INCLUDED. (XLSX) [file pone.0324517.s001.xlsx]

## Sheet: Blad1
Name	Affiliation
Raymond Koopmans, Project leader	Department of Primary and Community Care, Radboud Alzheimer Center, Radboud University Medical Center, Nijmegen, The Netherlands	Raymond.Koopmans@radboudumc.nl
Rianne de Heus, Project manager	Department of Primary and Community Care, Radboud Alzheimer Center, Radboud University Medical Center, Nijmegen, The Netherlands	Rianne.deHeus@radboudumc.nl
Alex Salazar	Alzheimer Center Amsterdam, Department of Neurology, Vrije Universiteit Amsterdam, Amsterdam, The Netherlands
Floor Duits	Alzheimer Center Amsterdam, Department of Neurology, Vrije Universiteit Amsterdam, Amsterdam, The Netherlands
Joan Groeneveld	Alzheimer Center Amsterdam, Department of Neurology, Vrije Universiteit Amsterdam, Amsterdam, The Netherlands
Louise van den Berg	Alzheimer Center Amsterdam, Department of Neurology, Vrije Universiteit Amsterdam, Amsterdam, The Netherlands
Paula Vanneste	Alzheimer Center Amsterdam, Department of Neurology, Vrije Universiteit Amsterdam, Amsterdam, The Netherlands
Rik Ossenkoppele	Alzheimer Center Amsterdam, Department of Neurology, Vrije Universiteit Amsterdam, Amsterdam, The Netherlands
Sven van der Lee	Alzheimer Center Amsterdam, Department of Neurology, Vrije Universiteit Amsterdam, Amsterdam, The Netherlands
Yolande Pijnenburg	Alzheimer Center Amsterdam, Department of Neurology, Vrije Universiteit Amsterdam, Amsterdam, The Netherlands
Marco Blom	Alzheimer Nederland, Amersfoort, The Netherlands
Hedwig de Vries	Beweging 3.0, Leusden, The Netherlands
Lieke de Vijlder	Beweging 3.0, Leusden, The Netherlands
Lydia Muller	Beweging 3.0, Leusden, The Netherlands
Jan Oyebode	Centre for Applied Dementia Studies, University of Bradford, Birmingham, United Kingdom
Atefrans de Bruin	De Waalboog, Nijmegen, The Netherlands
Eline Gooskens	De Waalboog, Nijmegen, The Netherlands
Adrie Gerritsen	De Wever, Tilburg, The Netherlands
Cantal van Vliet	De Wever, Tilburg, The Netherlands
Hanneke van de Wouw	De Wever, Tilburg, The Netherlands
Nynke Hosseinion-Schilder	De Wever, Tilburg, The Netherlands
Pieter Bakx	Department of Health Economics, Erasmus School of Health Policy & Management, Erasmus University Rotterdam, Rotterdam, the Netherlands
Esther van den Berg	Department of Neurology and Alzheimer Center Erasmus MC, Erasmus MC University Medical Center, Rotterdam, The Netherlands
Hanna Bodde	Department of Neurology and Alzheimer Center Erasmus MC, Erasmus MC University Medical Center, Rotterdam, The Netherlands
Harro Seelaar	Department of Neurology and Alzheimer Center Erasmus MC, Erasmus MC University Medical Center, Rotterdam, The Netherlands
Jackie Poos	Department of Neurology and Alzheimer Center Erasmus MC, Erasmus MC University Medical Center, Rotterdam, The Netherlands
Janne Papma	Department of Neurology and Alzheimer Center Erasmus MC, Erasmus MC University Medical Center, Rotterdam, The Netherlands
Liset de Boer	Department of Neurology and Alzheimer Center Erasmus MC, Erasmus MC University Medical Center, Rotterdam, The Netherlands
Lize Jiskoot	Department of Neurology and Alzheimer Center Erasmus MC, Erasmus MC University Medical Center, Rotterdam, The Netherlands
Barbara van Munster	Department of Neurology, University of Groningen, University Medical Center Groningen, Groningen, the Netherlands.
Floor Gelmers	Department of Neurology, University of Groningen, University Medical Center Groningen, Groningen, the Netherlands.
Joke Spikman	Department of Neurology, University of Groningen, University Medical Center Groningen, Groningen, the Netherlands.
Lise van Daele	Department of Neurology, University of Groningen, University Medical Center Groningen, Groningen, the Netherlands.
Marie-Christine van de Glind	Department of Neurology, University of Groningen, University Medical Center Groningen, Groningen, the Netherlands.
Marlise van Eersel	Department of Neurology, University of Groningen, University Medical Center Groningen, Groningen, the Netherlands.
Myrthe Scheenen	Department of Neurology, University of Groningen, University Medical Center Groningen, Groningen, the Netherlands.
Rients Huitema	Department of Neurology, University of Groningen, University Medical Center Groningen, Groningen, the Netherlands.
Britt Appelhof	Department of Primary and Community Care, Radboud Alzheimer Center, Radboud University Medical Center, Nijmegen, The Netherlands
Christian Bakker	Department of Primary and Community Care, Radboud Alzheimer Center, Radboud University Medical Center, Nijmegen, The Netherlands
Jeroen Vermazeren	Department of Primary and Community Care, Radboud Alzheimer Center, Radboud University Medical Center, Nijmegen, The Netherlands
José Donkers	Department of Primary and Community Care, Radboud Alzheimer Center, Radboud University Medical Center, Nijmegen, The Netherlands
Judith Mellendijk	Department of Primary and Community Care, Radboud Alzheimer Center, Radboud University Medical Center, Nijmegen, The Netherlands
Merwin Mortier	Department of Primary and Community Care, Radboud Alzheimer Center, Radboud University Medical Center, Nijmegen, The Netherlands
Sophie van Westendorp	Department of Primary and Community Care, Radboud Alzheimer Center, Radboud University Medical Center, Nijmegen, The Netherlands
Caitlin Hibbs	Department of Psychiatry and Neuropsychology/Alzheimer Center Limburg, School for Mental Health and Neuroscience, Maastricht University, Maastricht, The Netherlands
Charles David	Department of Psychiatry and Neuropsychology/Alzheimer Center Limburg, School for Mental Health and Neuroscience, Maastricht University, Maastricht, The Netherlands
Marjolein de Vugt	Department of Psychiatry and Neuropsychology/Alzheimer Center Limburg, School for Mental Health and Neuroscience, Maastricht University, Maastricht, The Netherlands
Maud Ritzen	Department of Psychiatry and Neuropsychology/Alzheimer Center Limburg, School for Mental Health and Neuroscience, Maastricht University, Maastricht, The Netherlands
Sara Bartels	Department of Psychiatry and Neuropsychology/Alzheimer Center Limburg, School for Mental Health and Neuroscience, Maastricht University, Maastricht, The Netherlands
Stevie Hendriks	Department of Psychiatry and Neuropsychology/Alzheimer Center Limburg, School for Mental Health and Neuroscience, Maastricht University, Maastricht, The Netherlands
Hendrik-Jan van der Waal	FTD Lotgenoten, The Netherlands
Saskia Danen	FTD Lotgenoten, The Netherlands
Carola Renders	Knowledge Center for Young-Onset Dementia, Amersfoort, The Netherlands
Chris Wallner	University of Applied Sciences Leiden, Faculty of Health , Leiden, The Netherlands.
Cynthia Hofman	Vilans, Centre of expertise for long-term care, Utrecht, the Netherlands.
Franka Dinnissen	Vilans, Centre of expertise for long-term care, Utrecht, the Netherlands.
Paula Gerring	Vilans, Centre of expertise for long-term care, Utrecht, the Netherlands.
